# Supplementary material for: A Survey of Genomic Studies Supports Association of Circadian Clock Genes with Bipolar Disorder Spectrum Illnesses and Lithium Response
Source: PLoS One. 2012 Feb 22;7(2):e32091. doi: 10.1371/journal.pone.0032091 (PMC3285204; doi:10.1371/journal.pone.0032091)
Supplement: Table S1 — (XLS) [file pone.0032091.s001.xls]

## Sheet: Sheet1
	PMID	1st Author	Year	Disorder	N= case/control	Clock Association?	Primary Platform	Secondary Platform	Note
	17554300	WTCC	2007	BD	2000/3000	Yes	Affymetrix 500K
	18317468	Sklar	2008	BD	1461/2008	Yes	Affymetrix 500K
	18332876	Kirov	2009	SCH	574/605	Yes	Illumina HumanHap550		pooled family
	18347602	Sullivan A/B	2008	SCH	738/733	Yes	Affymetrix 500K	Perlegen Custom 164K
	18951430	Anney	2008	ADHD	938/1916	Yes	Perlegen 600K
	18980221	Neale	2008	ADHD	896/2455	Yes	Perlegen 600K		family study
	19065144	Sullivan	2009	MDD	1738/1802	Yes	Perlegen Custom 435K
	19107115	Muglia	2009	MDD	1022/1000 & 492/1052	Yes	Illumina HumanHap 550	Affymetrix 500K
	17486107	Baum	2008	BD	461/562	No	Illumina GoldenGate 550K		pooled DNA
	18282107	Shifman	2008	SCH	2274/4401	No	Affymetrix 500K		pooled DNA
	18677311	O'Donovan	2008	SCH	479/2937	No	Affymetrix 500K
	16402134	Mah	2006	SCH	320/325	No	PCR 25K		small chip
	18762592	VandenOord	2008	MDD	0/1227	No	Affymetrix 500K		no cases
	3 BD Studies		2008		7 since
	6 SCH Studies		2009		4 since
	2 ADHD		2008		1 since
	3 MDD		2009		2 since
	Studies Not Included
	ADHD
	20732627	Neale	2010	ADHD	896/2455
	20732626	Mick	2010	ADHD	735 family trios
	BD
	21771265	Yosifa	2011	BD	188/376
	20386566	Lee	2011	BD	1000/1000	Chinese
	21353194	Cichon	2011	BD	682/1300
	20451256	Djurovic	2010	BD	194/336	230 SCH also
	19259986	Hattori	2009	BD	107/107 & 395/409
	19488044	Smith	2009	BD	1001/1033 & 345/670	African Americans
	19416921	Scott	2009	BD	2076/1676
	MDD
	20125088	Shi	2010		1020/1636
	21042317	Wray	2010		2431/3673
	SCH
	21747397	Rietschel	2011	SCH	1169/3714
	20832056	Ikeda	2011		575/564	Japanese
	21674006	Yamada	2011		2535 samples	Japanese + Chinese
	19884986	Liu	2009		119/119	Chinese

## Sheet: Sheet2
	Case	Control	Total		Ave Yes	2801
Yes	2000	3000	5000		Ave No	2597.2
Yes	1461	2008	3469
Yes	574	605	1179
Yes	738	733	1471
Yes	938	1916	2854
Yes	896	2455	3351
Yes	1738	1802	3540
Yes	492	1052	1544
No	461	562	1023
No	2274	4401	6675
No	479	2937	3416
No	320	325	645
No	1227	1227	1227
